# Supplementary material for: FFGA1 Protein Is Essential for Regulating Vegetative Growth, Cell Wall Integrity, and Protection against Stress in Flammunina filiformis
Source: J Fungi (Basel). 2022 Apr 14;8(4):401. doi: 10.3390/jof8040401 (PMC9030616; doi:10.3390/jof8040401)
Supplement: Supplementary file 1 [file jof-08-00401-s001.zip]

Archive with 2 entries (2 files):
- jof-1676105-supplementary.pdf
- Supplementary-Table S1.xls
